# Supplementary material for: Prenatal Exposure to Ambient PM2.5 and Early Childhood Growth Impairment Risk in East Africa
Source: Toxics. 2022 Nov 18;10(11):705. doi: 10.3390/toxics10110705 (PMC9699051; doi:10.3390/toxics10110705)
Supplement: Supplementary file 1 [file toxics-10-00705-s001.zip]

Archive with 1 entries (1 files):
- toxics-2002734-supplementary.pdf
